# Supplementary material for: Glyoxalase-I Is Upregulated in Acute Cerulein-Induced Pancreatitis: A New Mechanism in Pancreatic Inflammation?
Source: Antioxidants (Basel). 2021 Oct 5;10(10):1574. doi: 10.3390/antiox10101574 (PMC8533479; doi:10.3390/antiox10101574)
Supplement: Supplementary file 1 [file antioxidants-10-01574-s001.zip]

Archive with 1 entries (1 files):
- antioxidants-1275795-supplementary.pdf
